# Supplementary material for: A Comparative Analysis of Different Xenorhabdus Strains Reveals a Virulent Factor, Cyclic Pro-Phe, Using a Differential Expression Profile Analysis of Non-Ribosomal Peptide Synthetases
Source: Insects. 2024 Sep 17;15(9):710. doi: 10.3390/insects15090710 (PMC11432276; doi:10.3390/insects15090710)
Supplement: Supplementary file 1 [file insects-15-00710-s001.zip]

Archive with 1 entries (1 files):
- insects-3196803-SI.pdf
